# Supplementary material for: Essential Oils of Sage, Rosemary, and Bay Laurel Inhibit the Life Stages of Oomycete Pathogens Important in Aquaculture
Source: Plants (Basel). 2021 Aug 15;10(8):1676. doi: 10.3390/plants10081676 (PMC8401702; doi:10.3390/plants10081676)
Supplement: Supplementary file 1 [file plants-10-01676-s001.zip]

Archive with 1 entries (1 files):
- plants-1339859-SI.pdf
